# Supplementary material for: Integrating Kinetic Model of E. coli with Genome Scale Metabolic Fluxes Overcomes Its Open System Problem and Reveals Bistability in Central Metabolism
Source: PLoS One. 2015 Oct 15;10(10):e0139507. doi: 10.1371/journal.pone.0139507 (PMC4607504; doi:10.1371/journal.pone.0139507)
Supplement: S2 File — (ZIP) [file pone.0139507.s004.zip]

Archive with 30 entries (27 files):
- S2File/
- S2File/.DS_Store
- __MACOSX/
- __MACOSX/S2File/
- __MACOSX/S2File/._.DS_Store
- S2File/EColi_ContCult_NoGlcOrXDyn.m
- __MACOSX/S2File/._EColi_ContCult_NoGlcOrXDyn.m
- S2File/EColi_ContCult_NoGlcOrXDyn.m~
- __MACOSX/S2File/._EColi_ContCult_NoGlcOrXDyn.m~
- S2File/EColi_Parameters_StableKM.m
- __MACOSX/S2File/._EColi_Parameters_StableKM.m
- S2File/EColi_StableKM_ContCult.m
- __MACOSX/S2File/._EColi_StableKM_ContCult.m
- S2File/FindingAltSteadyStates.m
- __MACOSX/S2File/._FindingAltSteadyStates.m
- S2File/FindingAltSteadyStates.m~
- __MACOSX/S2File/._FindingAltSteadyStates.m~
- S2File/InitConds.m
- __MACOSX/S2File/._InitConds.m
- S2File/KineticModelAnalysis_ReproduceResultsInPaper.m
- __MACOSX/S2File/._KineticModelAnalysis_ReproduceResultsInPaper.m
- S2File/KineticModelAnalysis_ReproduceResultsInPaper.m~
- __MACOSX/S2File/._KineticModelAnalysis_ReproduceResultsInPaper.m~
- S2File/README1.txt
- __MACOSX/S2File/._README1.txt
- S2File/README2.pdf
- __MACOSX/S2File/._README2.pdf
- S2File/SystemJacobian.m
- __MACOSX/S2File/._SystemJacobian.m
- __MACOSX/._S2File
